# Supplementary material for: PDCD10 Is a Key Player in TMZ-Resistance and Tumor Cell Regrowth: Insights into Its Underlying Mechanism in Glioblastoma Cells
Source: Cells. 2024 Aug 28;13(17):1442. doi: 10.3390/cells13171442 (PMC11394141; doi:10.3390/cells13171442)
Supplement: Supplementary file 1 [file cells-13-01442-s001.zip]

Archive with 1 entries (1 files):
- cells-3164773-supplementary.pptx
